# Supplementary material for: Prognostic Impact of Immunoglobulin Kappa C (IGKC) in Early Breast Cancer
Source: Cancers (Basel). 2021 Jul 20;13(14):3626. doi: 10.3390/cancers13143626 (PMC8304855; doi:10.3390/cancers13143626)
Supplement: Supplementary file 1 [file cancers-13-03626-s001.zip]

Archive with 1 entries (1 files):
- cancers-1259930-supplementary.pdf
